# Supplementary material for: Fumarate Reductase Activity Maintains an Energized Membrane in Anaerobic Mycobacterium tuberculosis
Source: PLoS Pathog. 2011 Oct 6;7(10):e1002287. doi: 10.1371/journal.ppat.1002287 (PMC3188519; doi:10.1371/journal.ppat.1002287)
Supplement: Table S1 — Organic acid accumulation in the supernatant of M. tuberculosis culture. (XLS) [file ppat.1002287.s007.xls]

## Sheet: TableS1
Table S1. Organic acid accumulation in the supernatant of M. tuberculosis culture
		Pyruvate		Malate		Succinate		Lactate		Fumarate
All acids in mM		Concentration	SD	Concentration	SD	Concentration	SD	Concentration	SD	Concentration	SD
Aerobic	OD=0.05	34.7064	0.838662	0	0	0	0	16.0053	3.84738	0	0
	OD=0.1	34.1513	2.38501	0	0	0	0	23.5447	14.8976	0	0
	OD=0.2	41.136	1.50219	0	0	0	0	16.0279	1.55466	0	0
	OD=0.3	45.353	3.15132	0	0	0	0	15.5772	7.72426	0	0
	OD=0.5	26.873	1.13182	0	0	0	0	15.4893	0.825563	0	0
	OD=0.8	n.t.a		n.t.a		0.0657714		n.t.a		n.t.a
	60d late stat phase	n.t.a		n.t.a		23.9808		n.t.a		n.t.a
NRP	4d NRP	11.3907	0.243617	0	0	2.35044	0.155444	13.3448	2.82804	0	0
	5d NRP	17.0968	0.478524	0	0	14.6424	0.189642	12.1855	2.16875	0.170768	0.29578
	7d NRP	18.0962	0.393394	0	0	15.2487	0.490437	15.356	3.76204	0.425593	0.370483
	9d NRP	21.2056	0.277831	0	0	27.3367	0.259849	27.4739	13.5186	0	0
	11d NRP	49.3335	3.23022	0	0	49.1219	1.58844	19.0296	1.91652	0.62748	0.0561024
	13d NRP	28.9442	0.493197	0	0	79.3638	1.45605	14.7595	0.501334	2.79595	3.48874
	15d NRP	43.0038	0.702668	0	0	96.1943	0.805228	17.0018	0.535383	0.803525	0.102498
	17d NRP	28.4149	2.49348	0	0	104.766	2.24968	17.206	3.62077	0.83044	0.0720082
	19d NRP	59.735	1.8027	0	0	101.482	0.40232	21.2127	1.59077	0.965928	0.127315
	21d NRP	42.4239	0.22518	0.866499	0.0933766	142.845	1.53511	25.7931	4.77849	0.0489818	0.0250191
	28d NRP	60.1927	0.634905	0	0	192.201	1.76253	30.7402	5.9129	0	0
	35d NRP	64.5081	2.29123	0	0	300.529	5.85005	37.3364	5.33743	0	0
	67d NRP	78.6501	4.29907	0	0	451.304	19.4051	39.5911	2.0722	0	0
NRP of DfrdA	21d NRP	53.2542	0.857417	0.519723	0.0543084	152.395	1.52116	45.2581	11.1195	0	0
	30d NRP	28.6443	3.63369	0	0	277.172	21.18	19.1935	1.72034	0	0
	60d NRP	78.6462	2.42819	0	0	534.764	38.2901	33.1393	6.00658	0	0
NRP of Dmez	60d NRP	29.7089	1.05084	0	0	633.151	26.5675	23.7547	2.95042	0.30897	0.0350819
a Not tested
