# Supplementary material for: Fumarate Reductase Activity Maintains an Energized Membrane in Anaerobic Mycobacterium tuberculosis
Source: PLoS Pathog. 2011 Oct 6;7(10):e1002287. doi: 10.1371/journal.ppat.1002287 (PMC3188519; doi:10.1371/journal.ppat.1002287)
Supplement: Table S2 — Oligonucleotide sequences of primers and probes used for qRT-PCR. (XLS) [file ppat.1002287.s008.xls]

## Sheet: Sheet1
Table S2. Oligonucleotide sequences of primers and probes used for qRT-PCR
Orf #	Orf name	Forward primer	Reverse primer	Beacon probe
Rv1552	frdA	TTCAACGGCTGCTCACCTATTC	CGATAGCGACCAGACCACATAC	6-FAM-CGCGATCGTGGTTCGCTACGACGCTGCTGGATCGCG-BHQ-1
Rv3318	sdhA	CACATGATTCTGCAGACGCTG	ACGGCGTTTGAGTCAAAGCC	6-FAM-CGCGATCGACGTCGAGTTCTTCAACGAGGATCGCG-BHQ-1
Rv0248c	-	CATCACGTAGTGACACGTCG	CGAGATCAAACGGCGATTGC	6-FAM-CGCGATCCTGCGTTGTGATATCGACTTCAGATCGCG-BHQ-1
Rv2332	mez	GAGTTCGTCAGTCGCTATATCG	CAGTAATCCGTGCCGTATGTG	6-FAM-CGCGATCTCTGCATTTCGAGGACTTCGGGCGATCGCG-BHQ-1
Rv0211	pckA	GAACAAGGCTTACTACTTCGCG	CATCCATGCGATGTCGTCTC	6-FAM-CGCGATCCGTGTGGCAAGACCAACCTGGATCGCG-BHQ-1
Rv2967c	pca	TACAGCTGTTCACCCGGATC	GACATCTTTCGTATCTTCGACGC	6-FAM-CGCGATCCTGCTATCGCAGAACCTGTTGATCGCG-BHQ-1
Rv2241	aceE	GAAGGCTTGGACAACTTGACC	ACACCACCTTGATGACGTTCC	6-FAM-CGCGATCAACGGCAAGATCATCCAGGAGGATCGCG-BHQ-1
Rv2497c	pdhA	GTTCTCGGAGGCCATCTG	GAAGGTCACGGTGGTAGC	6-FAM-CGCGATCTCTTGAGCCGGTGCAACTCGTCGGATCGCG-BHQ-1
Rv0694	lldD1	GTTGTGGAAGTTCGCCAAGAC	AGCCAGCCGATATCTTCCCA	6-FAM-CGCGATCTTCTTCGCAGCCTACGGCGAATGATCGCG-BHQ-1
Rv0889c	citA	TCGCTTCTGCTCGAGAATGTG	GCGATCGAGACCAATGTCGAA	6-FAM-CGCGATCGTGAACATTGCTGGCATCATGGATCGCG-BHQ-1
Rv1475c	acn	CCGTAGAACTCGACGAATTTGC	GTCGTGGGTTTCAGGTTGAC	6-FAM-CGCGATCAGCATCTCGGTGACGGTCAACAGATCGCG-BHQ-1
Rv3339c	icd1	CGTGAAAGTCAGTGTGACGGT	CAATCTTTCGCGAACCTATCGTG	6-FAM-CGCGATCTCGACCTTGAAGTTCGTCGCGATCGCG-BHQ-1
Rv0066c	icd2	ACGTGTAGCGCATGGATCGCA	GAACGAGCTGATCAAGAAGGTC	6-FAM-CGCGATCGACCTTCGGTGTCGTGATCTTTGATCGCG-BHQ-1
Rv1248c	kgd	ACAGTGGCGAGTCGTAGACCA	AGCGGCATTCGGTTCTCATCGA	6-FAM-CGCGATCAGTTGGTCGCCAGCAGCTGCAGATCGCG-BHQ-1
Rv2455c	korA	CAGATTCAGATAGCCGATTACG	CAGAGTTCACGATCACCATTC	6-FAM-CGCGATCCCGATATTGGCCTTCAACGCTGCGATCGCG-BHQ-1
Rv1098c	fum	TGACACATTGGTCAGCAGCTTGA	CAGGTGATCGGAAACGACGCC	6-FAM-CGCGATCGGATGTAGACGTTGAGTTCGAGATCGCG-BHQ-1
Rv0467	icl1	GCGGAGCAGATCCAGCAGGAAT	GCGGCGGGCCAGCGTGTGCTC	6-FAM-GCGAGGAAGGACGTCACCCGCACCCCTCGC-BHQ-1
Rv3470c	ilvB2	GCCAATGCGTCGGTGAATC	CCGTCGTCGCTCGTATCC	6-FAM-CGCGATCAGGTGGCGGTCGGAGAATTCGGGATCGCG-BHQ-1
Rv3535c	hsaG	GCGATCATCATCTTGAATCC	TATCCAGGCACGTAGGTC	6-FAM-CGCGATCGATCGCCGCCTCCATCCACGAGATCGCG-BHQ-1
Rv2501c	accA1	GGCACGGTGGAGTTCATC	ACCAGGTCCAATCCAGTAATC	6-FAM-CGCGATCCATGGAGATGAATACCCGGCTGCAGATCGCG-BHQ-1
Rv2249	glpD1	AAGCATGATCTGGCGTTC	TTGCGTGTCATCAGGATTC	6-FAM-CGCGATCGCTCGAAGTTGGTGCACGGCGGGATCGCG-BHQ-1
Rv3837c	-	CACACTCGGTGGCTATCC	ACCTGTACCTCGTGAATGC	6-FAM-CGCGATCGGTGGTCGCTGCCGAACTCGAGATCGCG-BHQ-1
Rv3130c	tgs1	CTCTTGATCCACCGGCAGGTT	AGGTTTGATTCGCTGCGTACG	6-FAM-CGCGATCGTCTTGCTCAAAGCGCTGTTGGATCGCG-BHQ-1
Rv2031c	hspX	CCGAGCGCACCGAGCAGAAG	GGTGGCCTTAATGTCGTCCTCGTC	6-FAM-GGCTCCCCTTCGTTCGCACGGTGTCGGAGCC-BHQ-1
Rv2703	sigA	ATGACGACGAGGAGATCGCTGA	TCCTTGCGTGCTTGACGCAG	6-FAM-CGCGATCCGGTGATTTCGTCTGGGATGGATCGCG-BHQ-1
